# Supplementary material for: Living at the Wrong Time: Effects of Unmatching Official Time in Portugal and Western Spain
Source: Biology (Basel). 2022 Jul 28;11(8):1130. doi: 10.3390/biology11081130 (PMC9404853; doi:10.3390/biology11081130)
Supplement: Supplementary file 1 [file biology-11-01130-s001.zip]

Archive with 1 entries (1 files):
- biology-1776079-supplementary.pdf
